# Supplementary material for: Zbtb14 regulates monocyte and macrophage development through inhibiting pu.1 expression in zebrafish
Source: eLife. 2022 Oct 7;11:e80760. doi: 10.7554/eLife.80760 (PMC9566859; doi:10.7554/eLife.80760)
Supplement: Figure 1—source data 1. [file elife-80760-fig1-data1.zip]

Archive with 1 entries (1 files):
- Figure 1-source data 1/Fig1D-HA-mutant.jpg
