# Supplementary material for: Zbtb14 regulates monocyte and macrophage development through inhibiting pu.1 expression in zebrafish
Source: eLife. 2022 Oct 7;11:e80760. doi: 10.7554/eLife.80760 (PMC9566859; doi:10.7554/eLife.80760)
Supplement: Figure 5—source data 2. [file elife-80760-fig5-data2.zip]

Archive with 2 entries (2 files):
- Figure 5-source data 2/Fig5B-GFP-IP.tif
- Figure 5-source data 2/Fig5B-HA-INPUT.tif
