# Supplementary material for: Zbtb14 regulates monocyte and macrophage development through inhibiting pu.1 expression in zebrafish
Source: eLife. 2022 Oct 7;11:e80760. doi: 10.7554/eLife.80760 (PMC9566859; doi:10.7554/eLife.80760)
Supplement: Figure 6—source data 1. [file elife-80760-fig6-data1.zip]

Archive with 4 entries (4 files):
- Figure 6-source data 1/Fig6D-left-GAPDH-1.jpg
- Figure 6-source data 1/Fig6D-left-HA-1.jpg
- Figure 6-source data 1/Fig6D-right-GAPDH-2.jpg
- Figure 6-source data 1/Fig6D-right-HA-2.jpg
