# Supplementary material for: Zbtb14 regulates monocyte and macrophage development through inhibiting pu.1 expression in zebrafish
Source: eLife. 2022 Oct 7;11:e80760. doi: 10.7554/eLife.80760 (PMC9566859; doi:10.7554/eLife.80760)
Supplement: Source data 1. [file elife-80760-data1.zip]

Archive with 9 entries (9 files):
- Fig 1D.jpg
- Fig 5A-anti-GAPDH.jpg
- Fig 5A-anti-HA.jpg
- Fig 5B-input-anti-HA.jpg
- Fig 5B-IP-anti-GFP.jpg
- Fig 6D-left anti-GAPDH.jpg
- Fig 6D-left anti-HA.jpg
- Fig 6D-right-anti-GAPDH.jpg
- Fig 6D-right-anti-HA.jpg
